# Supplementary material for: Impaired dopamine metabolism is linked to fatigability in mice and fatigue in Parkinson’s disease patients
Source: Brain Commun. 2021 Jun 8;3(3):fcab116. doi: 10.1093/braincomms/fcab116 (PMC8374980; doi:10.1093/braincomms/fcab116)
Supplement: fcab116_Supplementary_Data [file fcab116_Supplementary_Data.zip]

Archive with 3 entries (3 files):
- Supplementary_material.docx
- Video 1_control.mpg
- Video 2_reserpine.mpg
